# Supplementary material for: Partial loss of CFIm25 causes learning deficits and aberrant neuronal alternative polyadenylation
Source: eLife. 2020 Apr 22;9:e50895. doi: 10.7554/eLife.50895 (PMC7176433; doi:10.7554/eLife.50895)
Supplement: Supplementary file 2. [file elife-50895-supp2.zip]

Archive with 5 entries (4 files):
- NUDT21_PAscripts/
- NUDT21_PAscripts/PACSeqAnalysis.py
- NUDT21_PAscripts/Readme.txt
- NUDT21_PAscripts/PATest.r
- NUDT21_PAscripts/PACSeqAnalysis.Config.yaml
