# Supplementary material for: Partial loss of CFIm25 causes learning deficits and aberrant neuronal alternative polyadenylation
Source: eLife. 2020 Apr 22;9:e50895. doi: 10.7554/eLife.50895 (PMC7176433; doi:10.7554/eLife.50895)
Supplement: Supplementary file 2. [file elife-50895-supp2.zip › NUDT21_PAscripts/Readme.txt]

Dependency:

	Python packages: pybedtools, pandas, concurrent.futures

	R Packages: DRIMSeq # BiocManager::install("DRIMSeq")

	fastp: https://github.com/OpenGene/fastp.git

	pigz: https://github.com/madler/pigz.git
	
	bowtie2: https://github.com/BenLangmead/bowtie2.git
	
	samtools: https://github.com/samtools/samtools.git

Usage: PACSeqAnalysisPolyA_DB.py <config file>
