# Supplementary material for: Partial loss of CFIm25 causes learning deficits and aberrant neuronal alternative polyadenylation
Source: eLife. 2020 Apr 22;9:e50895. doi: 10.7554/eLife.50895 (PMC7176433; doi:10.7554/eLife.50895)
Supplement: Supplementary file 2. [file elife-50895-supp2.zip › NUDT21_PAscripts/PACSeqAnalysis.Config.yaml]

APSeq:
 # base directory of zipped (gz) fastq data#
 baseDir: RawData
 # output directory #
 outDir: iNeuronsData2Run
 # max cores to use #
 mc: "10"
 # path to reference index (bowtie2)#
 ref_genome: /mnt/data/Index/Human_hg38_UCSC/hg38
 # path to reference genome fasta #
 ref_fasta: /mnt/data/Index/Human_hg38_UCSC/hg38.fasta
 # path to reference gene bed #
 ref_bed: /mnt/data/Index/Human_hg38_UCSC/hg38.ucsc.refseq.bed
 # Path to reference PolyA data (PolyA_DB) bed file #
 ref_polyA: /mnt/data/Index/PolyA_DB3/hg38.PASsignal.bed
 # AP block #
 APAblock: 69
 # merge AP blocks distance #
 mddb: 0
 # merge features distance #
 md: 15
 # AP site anchor/feature overlap #
 anchor: 1
 # control samples: Should be same as zipped (gz) fastq files excluding file extentions (.fastq.gz) #
 ct: WT1,WT2,WT3
 # treatment samples: Should be same as zipped (gz) fastq files excluding file extentions (.fastq.gz)#
 tr: MT1,MT2,MT3
 # p over A fraction cutoff #
 pA: 0.60
 # read count cutoff #
 rc: 5
 # Minimum Reads #
 M: 1
 # file key #
 fkey: AltPA_Results
